# Supplementary material for: Cancer of unknown primary genomic profiling from cell-free DNA provides insights into CUP biology and vulnerabilities
Source: Front Med (Lausanne). 2026 Jun 3;13:1777582. doi: 10.3389/fmed.2026.1777582 (PMC13271982; doi:10.3389/fmed.2026.1777582)
Supplement: Supplementary file 6 [file Table_2.xlsx]

## Sheet: Table S2
Supplementary Table 2. Recurrent somatic alterations shared by at least two CUP patients
Gene	Gene alteration	N of samples	Samples
ARID1A	p.Q1334del	22	CUP#033-CUP#051-CUP#052-CUP#055a-CUP#055c-CUP#062-CUP#064-CUP#090-CUP#095-CUP#124-CUP#126-CUP#129-CUP#131-CUP#137-CUP#138-CUP#141-CUP#143-CUP#154-CUP#155-CUP#156-CUP#162-CUP#164
ARID1A	p.R1276*	3	CUP#055a-CUP#055c-CUP#133
CIC	p.G729Wfs*15	9	CUP#055c-CUP#063-CUP#064-CUP#090-CUP#126-CUP#154
CREBBP	p.K1497Nfs*22	7	CUP#064-CUP#090-CUP#095-CUP#096-CUP#126-CUP#163-CUP#164
FGFR2	p.G384R	2	CUP#090-CUP#133
HNF1A	p.P291Qfs*51	2	CUP#090-CUP#126
KMT2C	p.I823T	9	CUP#033-CUP#052-CUP#062-CUP#063-CUP#129-CUP#134-CUP#143-CUP#162-CUP#166
KMT2C	p.K2797Rfs*26	9	CUP#009-CUP#033-CUP#051-CUP#052-CUP#054-CUP#095-CUP#137-CUP#138-CUP#143
KMT2C	p.R886H	9	CUP#009-CUP#033-CUP#051-CUP#054-CUP#095-CUP#137-CUP#138-CUP#143-CUP#166
KMT2C	p.R904*	9	CUP#009-CUP#033-CUP#051-CUP#052-CUP#054-CUP#095-CUP#137-CUP#138-CUP#143
KMT2C	p.T820I	8	CUP#033-CUP#052-CUP#095-CUP#137-CUP#155-CUP#156-CUP#157-CUP#165
KMT2C	p.Y816*	8	CUP#009-CUP#033-CUP#051-CUP#052-CUP#054-CUP#137-CUP#138-CUP#143
KMT2C	p.D348N	6	CUP#052-CUP#054-CUP#095-CUP#137-CUP#138-CUP#143
KMT2C	p.P896S	6	CUP#051-CUP#054-CUP#062-CUP#095-CUP#138-CUP#143
KMT2C	p.S338L	6	CUP#009-CUP#052-CUP#054-CUP#132-CUP#137-CUP#143
KMT2C	p.C391*	5	CUP#009-CUP#052-CUP#054-CUP#137-CUP#143
KMT2C	p.G315S	5	CUP#009-CUP#052-CUP#054-CUP#137-CUP#143
KMT2C	p.M940Yfs*10	5	CUP#009-CUP#033-CUP#052-CUP#063-CUP#125
KMT2C	p.R380L	5	CUP#009-CUP#052-CUP#054-CUP#137-CUP#143
KMT2C	p.R894W	5	CUP#009-CUP#051-CUP#095-CUP#138-CUP#143
KMT2C	p.E765G	4	CUP#052-CUP#054-CUP#137-CUP#143
KMT2C	p.H941L	4	CUP#090-CUP#155-CUP#156-CUP#166
KMT2C	p.K339N	4	CUP#009-CUP#051-CUP#137-CUP#138
KMT2C	p.P743L	4	CUP#009-CUP#052-CUP#138-CUP#143
KMT2C	p.Q755*	4	CUP#009-CUP#051-CUP#137-CUP#138
KMT2C	p.Q873Hfs*40	4	CUP#125-CUP#131-CUP#138-CUP#164
KMT2C	p.R284Q	4	CUP#009-CUP#051-CUP#137-CUP#138
KMT2C	p.R894Q	3	CUP#052-CUP#054-CUP#143
KMT2C	p.R897*	3	CUP#052-CUP#054-CUP#143
KMT2C	p.S730Y	3	CUP#009-CUP#051-CUP#138
KMT2C	p.E2798Gfs*11	2	CUP#154-CUP#164
KMT2C	p.R1092*	2	CUP#096-CUP#156
KMT2C	p.R866Q	2	CUP#128a-CUP#143
KMT2C	p.R909G	2	CUP#009-CUP#143
KRAS	p.G12C	2	CUP#095-CUP#125
KRAS	p.G12D	2	CUP#156-CUP#157
KRAS	p.G12V	2	CUP#134-CUP#166
MDC1	p.Q1050Pfs*5	15	CUP#009-CUP#033-CUP#052-CUP#062-CUP#064-CUP#090-CUP#095-CUP#096-CUP#124-CUP#126-CUP#155-CUP#156-CUP#157-CUP#164-CUP#166
MYC	p.S265R	4	CUP#033-CUP#062-CUP#095-CUP#162
NF1	p.K191Nfs*10	7	CUP#033-CUP#062-CUP#063-CUP#064-CUP#095-CUP#124-CUP#126
NOTCH4	p.G1856Rfs*60	2	CUP#164-CUP#166
PIK3CA	p.E545K	2	CUP#129-CUP#165
PIK3CA	p.Y644H	2	CUP#052-CUP#095
RBM10	p.E184del	3	CUP#095-CUP#126-CUP#154
TERT	p.R672G	5	CUP#033-CUP#095-CUP#096-CUP#164-CUP#165
TP53	p.R175H	2	CUP#140-CUP#157
TP53	p.R273C	2	CUP#129-CUP#134
ZFHX3	p.V777del	4	CUP#051-CUP#095-CUP#163-CUP#166
