# Supplementary material for: Cancer of unknown primary genomic profiling from cell-free DNA provides insights into CUP biology and vulnerabilities
Source: Front Med (Lausanne). 2026 Jun 3;13:1777582. doi: 10.3389/fmed.2026.1777582 (PMC13271982; doi:10.3389/fmed.2026.1777582)
Supplement: Supplementary file 7 [file Table_3.xlsx]

## Sheet: Table S3
Supplementary Table 3. Germline variants identified in CUP patients
Samples	Cancer Family History	Age at diagnosis	Genomic Coordinates	Ref	Alt	Gene	cDNA change	HGVSp_Short	Freq ccfDNA	Cov ccfDNA	Freq PBMC/FFPE	Cov PBMC/FFPE	Score(AlphaMissense)	Class(AlphaMissense)	ACMG/AMP_Benign (BP4)(AlphaMissense)	ACMG/AMP_Pathogenic (PP3)(AlphaMissense)	Disease(ClinGen)	ID(ClinGen)	Classification(ClinGen)	Clinical_Significance(ClinVar)	Disease_Names(ClinVar)	HGVS(ClinVar)	Review_Status(ClinVar)	ClinVar_ID(ClinVar)	Significance_Detail(ClinVar)	Variant_Type(ClinVar)	DBSNP_ID	PS1_ID(ClinVar_ACMG)	PM5_ID(ClinVar_ACMG)
CUP#009	negative	40	chr6:156778665-156778665	G	A	ARID1B	c.736G>A	p.G246S	0.434	53			0.0684	likely_benign	Moderate		Coffin-Siris syndrome	MONDO:0015452	Definitive	Benign/Likely benign	Inborn genetic diseases|not specified|Coffin-Siris syndrome 1|not provided	NC 000006.12:g.156778665G>A	criteria provided, multiple submitters, no conflicts	210310		single nucleotide variant	375160616
			chr11:108252824-108252824	C	T	ATM	c.1810C>T	p.P604S	0.487	347			0.1598	likely_benign	Supporting		familial ovarian cancer; hereditary nonpolyposis colon cancer; hereditary breast carcinoma; ataxia telangiectasia	MONDO:0016248; MONDO:0018630; MONDO:0016419; MONDO:0008840	Limited; Moderate; Definitive; Definitive	Conflicting classifications of pathogenicity	ATM-related disorder|Breast and/or ovarian cancer|Hereditary cancer-predisposing syndrome|not specified|not provided|Hereditary breast ovarian cancer syndrome|Familial cancer of breast|Ataxia-telangiectasia syndrome|Malignant tumor of breast	NC 000011.10:g.108252824C>T	criteria provided, conflicting classifications	127343	Uncertain significance(3)|Benign(21)|Likely benign(5)	single nucleotide variant	2227922
			chr3:52408056-52408056	T	G	BAP1	c.277A>C	p.T93P	0.4596	1175			0.9953	likely_pathogenic		Strong	BAP1-related tumor predisposition syndrome	MONDO:0013692	Definitive
			chr5:180649535-180649535	C	G	FLT4	c.11G>C	p.G4A	0.4737	19			0.0909	likely_benign	Moderate		congenital heart defects, multiple types, 7; lymphatic malformation 1	MONDO:0032913; MONDO:0007919	Definitive; Definitive	Uncertain significance	Inborn genetic diseases	NC 000005.10:g.180649535C>G	criteria provided, single submitter	4620081		single nucleotide variant
			chr12:49052257-49052257	C	T	KMT2D	c.1426G>A	p.A476T	0.4505	768			0.0745	likely_benign	Moderate		Kabuki syndrome 1	MONDO:0007843	Definitive	Benign	Kabuki syndrome|not specified|not provided	NC 000012.12:g.49052257C>T	criteria provided, multiple submitters, no conflicts	94174		single nucleotide variant	1064210
			chr12:49051335-49051335	G	A	KMT2D	c.2348C>T	p.P783L	0.4615	1040			0.0753	likely_benign	Moderate		Kabuki syndrome 1	MONDO:0007843	Definitive
			chr15:41698936-41698936	A	G	MGA	c.2087A>G	p.D696G	0.4076	525			0.1085	likely_benign	Supporting
			chr15:41699102-41699102	A	T	MGA	c.2131A>T	p.I711L	0.487	1076			0.0727	likely_benign	Moderate
			chr20:42472340-42472340	C	T	PTPRT	c.1376G>A	p.R459Q	0.4781	1966			0.0786	likely_benign	Moderate
			chr16:72796669-72796669	C	T	ZFHX3	c.6013G>A	p.V2005I	0.4689	1158			0.0873	likely_benign	Moderate					Uncertain significance	not specified	NC 000016.10:g.72796669C>T	criteria provided, single submitter	2474693		single nucleotide variant	368676441
CUP#033	unknown	76	chr12:18290974-18290974	T	C	PIK3C2G	c.881T>C	p.I294T	0.5145	482	1	8	0.0448	likely_benign	Moderate
			chr6:117329369-117329369	C	G	ROS1	c.5326G>C	p.D1776H	0.4742	329	0.7778	9	0.5167	ambiguous						Benign	not provided	NC 000006.12:g.117329369C>G	criteria provided, multiple submitters, no conflicts	773729		single nucleotide variant	12664076
CUP#051	first-degree releative	78	chr2:25750067-25750067	C	T	ASXL2	c.1489G>A	p.A497T	0.5062	2481			0.0712	likely_benign	Moderate		syndromic intellectual disability	MONDO:0000508	Definitive	Benign/Likely benign	ASXL2-related disorder|not provided|not specified	NC 000002.12:g.25750067C>T	criteria provided, multiple submitters, no conflicts	777989		single nucleotide variant	192716734
			chrX:77682536-77682536	C	T	ATRX	c.2720G>A	p.R907Q	1	656			0.077	likely_benign	Moderate		ATR-X-related syndrome	MONDO:0016980	Definitive	Benign/Likely benign	not provided|ATRX-related disorder|Inborn genetic diseases|Alpha thalassemia-X-linked intellectual disability syndrome	NC 000023.11:g.77682536C>T	criteria provided, multiple submitters, no conflicts	465048		single nucleotide variant	143413618
			chr7:116699588-116699588	G	T	MET	c.504G>T	p.E168D	0.5009	1729			0.0841	likely_benign	Moderate		papillary renal cell carcinoma; complex neurodevelopmental disorder; nonsyndromic genetic hearing loss	MONDO:0017884; MONDO:0100038; MONDO:0019497	Definitive; Disputed; Limited	Conflicting classifications of pathogenicity	Renal cell carcinoma|Osteofibrous dysplasia|Arthrogryposis, distal, IIa 11|Papillary renal cell carcinoma type 1|Hepatocellular carcinoma|Autosomal recessive nonsyndromic hearing loss 97|Hereditary cancer-predisposing syndrome|not specified|not provided	NC 000007.14:g.116699588G>T	criteria provided, conflicting classifications	41627	Uncertain significance(2)|Benign(7)|Likely benign(7)	single nucleotide variant	55985569
CUP#052	unknown	82	chr2:25768820-25768820	T	C	ASXL2	c.553A>G	p.S185G	0.4946	1019			0.0574	likely_benign	Moderate		syndromic intellectual disability	MONDO:0000508	Definitive	Benign	not provided	NC 000002.12:g.25768820T>C	criteria provided, multiple submitters, no conflicts	791417		single nucleotide variant	147191545
			chr17:31318455-31318455	C	T	EVI2A	c.559G>A	p.G210S	0.5028	891			0.1877	likely_benign						Benign	not provided	NC 000017.11:g.31318455C>T	criteria provided, single submitter	2578786		single nucleotide variant	140933050
			chr16:89919542-89919542	C	T	MC1R	c.284C>T	p.T95M	0.4628	1450			0.0937	likely_benign	Moderate					Benign/Likely benign	Melanoma, cutaneous malignant, susceptibility to, 5|not specified|not provided	NC 000016.10:g.89919542C>T	criteria provided, multiple submitters, no conflicts	697005		single nucleotide variant	34158934
			chr19:50414972-50414972	G	A	POLD1	c.2546G>A	p.R849H	0.4263	638			0.0782	likely_benign	Moderate		non-severe combined immunodeficiency due to polymerase delta deficiency; POLD1-related polyposis and colorectal cancer syndrome	MONDO:0800145; MONDO:0100351	Limited; Definitive	Benign/Likely benign	Colorectal cancer, susceptibility to, 10|Mandibular hypoplasia-deafness-progeroid syndrome|Hereditary cancer-predisposing syndrome|not provided|not specified|Carcinoma of colon	NC 000019.10:g.50414972G>A	criteria provided, multiple submitters, no conflicts	220865		single nucleotide variant	3218775
CUP#054	unknown	59	chr11:108257519-108257519	T	A	ATM	c.2289T>A	p.F763L	0.4843	287			0.7631	likely_pathogenic			familial ovarian cancer; hereditary nonpolyposis colon cancer; hereditary breast carcinoma; ataxia telangiectasia	MONDO:0016248; MONDO:0018630; MONDO:0016419; MONDO:0008840	Limited; Moderate; Definitive; Definitive	Conflicting classifications of pathogenicity	Familial ovarian cancer|Breast and/or ovarian cancer|Familial cancer of breast|Ataxia-telangiectasia syndrome|Hereditary cancer-predisposing syndrome|not specified|not provided	NC 000011.10:g.108257519T>A	criteria provided, conflicting classifications	127347	Uncertain significance(4)|Benign(4)|Likely benign(12)	single nucleotide variant	34231402
			chr16:72787741-72787743	CCA	-	ZFHX3	c.10533_10535del	p.G3512del	0.4503	171										Benign	not provided|ZFHX3-related disorder	NC 000016.10:g.72787743 72787745del	criteria provided, single submitter	2646814		Deletion	541875856
CUP#055	third-degree relative: larynx cancer	50	chrX:40073965-40073965	T	C	BCOR	c.1381A>G	p.M461V	0.4879	2269	0.518	1807	0.1233	likely_benign	Supporting		microphthalmia, syndromic 2	MONDO:0010261	Definitive	Uncertain significance	Inborn genetic diseases|not provided|Oculofaciocardiodental syndrome	NC 000023.11:g.40073965T>C	criteria provided, multiple submitters, no conflicts	1308951		single nucleotide variant	746591131
			chr19:42272348-42272348	C	A	CIC	c.565C>A	p.P189T	0.4545	517	0.4706	476								Likely benign	not specified|not provided|CIC-related disorder	NC 000019.10:g.42272348C>A	criteria provided, multiple submitters, no conflicts	1694922		single nucleotide variant	543498277
			chr19:42271989-42271989	G	A	CIC	c.206G>A	p.R69Q	0.5138	436	0.4811	370								Uncertain significance	Intellectual disability, autosomal dominant 45|CIC-related disorder	NC 000019.10:g.42271989G>A	criteria provided, single submitter	2585385		single nucleotide variant	188464728
			chr4:65490482-65490482	C	T	EPHA5	c.1297G>A	p.A433T	0.4871	1439	0.4675	1690	0.8675	likely_pathogenic		Supporting
			chr2:211947508-211947508	A	T	ERBB4	c.343T>A	p.Y115N	0.4321	759	0.4354	852	0.7256	likely_pathogenic			amyotrophic lateral sclerosis type 19	MONDO:0014223	Limited
			chr5:180628897-180628897	G	A	FLT4	c.1088C>T	p.P363L	0.3972	1080	0.3705	726	0.0869	likely_benign	Moderate		congenital heart defects, multiple types, 7; lymphatic malformation 1	MONDO:0032913; MONDO:0007919	Definitive; Definitive
			chr4:55104782-55104782	C	T	KDR	c.1848G>A	p.M616I	0.4834	2257	0.4887	1719	0.1289	likely_benign	Supporting		pulmonary arterial hypertension	MONDO:0015924	Definitive
			chr8:127738281-127738281	T	C	MYC	c.64T>C	p.F22L	0.631	1347	0.4902	1275	0.5339	ambiguous						Benign/Likely benign	not provided	NC 000008.11:g.127738281T>C	criteria provided, multiple submitters, no conflicts	722844		single nucleotide variant	146505192
			chr1:119922642-119922642	C	T	NOTCH2	c.4996G>A	p.V1666I	0.4345	1673	0.487	1345	0.1271	likely_benign	Supporting					Uncertain significance	Hajdu-Cheney syndrome|NOTCH2-related disorder	NC 000001.11:g.119922642C>T	criteria provided, single submitter	2170063		single nucleotide variant	371812503
			chr1:156881590-156881590	G	C	NTRK1	c.2339G>C	p.R780P	0.497	1497	0.5005	989	0.6936	likely_pathogenic			hereditary sensory and autonomic neuropathy type 4	MONDO:0009746	Definitive	Pathogenic	Hereditary insensitivity to pain with anhidrosis	NC 000001.11:g.156881590G>C	no assertion criteria provided	12303		single nucleotide variant	35669708	12303
CUP#062	first-degree releative: uterine cancer	87	chr4:186663433-186663433	A	G	FAT1	c.3446T>C	p.M1149T	0.4836	2529	0.4213	648	0.098	likely_benign	Moderate					Likely benign	not provided|FAT1-related disorder	NC 000004.12:g.186663433A>G	criteria provided, multiple submitters, no conflicts	781994		single nucleotide variant	77280820
			chr19:50406452-50406452	G	A	POLD1	c.1429G>A	p.V477M	0.4721	1235	0.4005	387	0.9805	likely_pathogenic		Moderate	non-severe combined immunodeficiency due to polymerase delta deficiency; POLD1-related polyposis and colorectal cancer syndrome	MONDO:0800145; MONDO:0100351	Limited; Definitive	Uncertain significance	Polymerase proofreading-related adenomatous polyposis|Familial colorectal cancer type X|not provided|Colorectal cancer, susceptibility to, 10|Hereditary cancer-predisposing syndrome	NC 000019.10:g.50406452G>A	criteria provided, multiple submitters, no conflicts	537029		single nucleotide variant	766881510
CUP#063	second-degree relative: HCC and cerebral cancer	68	chr2:25750067-25750067	C	T	ASXL2	c.1489G>A	p.A497T	0.2744	1866	0.4979	1191	0.0712	likely_benign	Moderate		syndromic intellectual disability	MONDO:0000508	Definitive	Benign/Likely benign	ASXL2-related disorder|not provided|not specified	NC 000002.12:g.25750067C>T	criteria provided, multiple submitters, no conflicts	777989		single nucleotide variant	192716734
			chr7:152247986-152247986	-	T	KMT2C	.	p.Y816*	0.2122	2582	0.3417	2183
			chr9:136523752-136523752	G	A	NOTCH1	c.368C>T	p.T123M	0.494	498	0.4615	195	0.0863	likely_benign	Moderate		familial thoracic aortic aneurysm and aortic dissection	MONDO:0019625	Limited	Benign/Likely benign	NOTCH1-related disorder|Adams-Oliver syndrome 5|not specified|not provided|Familial thoracic aortic aneurysm and aortic dissection|Aortic valve disease 1	NC 000009.12:g.136523752G>A	criteria provided, multiple submitters, no conflicts	134944		single nucleotide variant	187473846
			chr15:88032953-88032953	C	T	NTRK3	c.1489G>A	p.G497R	0.5047	953	0.4874	435	0.7419	likely_pathogenic			congenital heart disease	MONDO:0005453	Disputed
			chr19:50414972-50414972	G	A	POLD1	c.2546G>A	p.R849H	0.4582	694	0.4393	626	0.0782	likely_benign	Moderate		non-severe combined immunodeficiency due to polymerase delta deficiency; POLD1-related polyposis and colorectal cancer syndrome	MONDO:0800145; MONDO:0100351	Limited; Definitive	Benign/Likely benign	Colorectal cancer, susceptibility to, 10|Mandibular hypoplasia-deafness-progeroid syndrome|Hereditary cancer-predisposing syndrome|not provided|not specified|Carcinoma of colon	NC 000019.10:g.50414972G>A	criteria provided, multiple submitters, no conflicts	220865		single nucleotide variant	3218775
CUP#064	first-degree relative: uterine cancer	58	chr15:90760806-90760806	G	C	BLM	c.1433G>C	p.G478A	0.5596	1040	0.4813	694	0.0959	likely_benign	Moderate		Bloom syndrome	MONDO:0008876	Definitive	Uncertain significance	Hereditary cancer-predisposing syndrome|not provided|Bloom syndrome	NC 000015.10:g.90760806G>C	criteria provided, multiple submitters, no conflicts	454076		single nucleotide variant	759810567
			chr12:49031656-49031656	G	A	KMT2D	c.13049C>T	p.T4350I	0.4566	611	0.4973	364	0.0886	likely_benign	Moderate		Kabuki syndrome 1	MONDO:0007843	Definitive	Uncertain significance	Kabuki syndrome 1|Choanal atresia-athelia-hypothyroidism-delayed puberty-short stature syndrome|Kabuki syndrome	NC 000012.12:g.49031656G>A	criteria provided, multiple submitters, no conflicts	2772564		single nucleotide variant	1942916618
			chr16:72958393-72958393	C	T	ZFHX3	c.1753G>A	p.G585S	0.383	872	0.4544	1096	0.06	likely_benign	Moderate					Likely benign	ZFHX3-related disorder|not provided	NC 000016.10:g.72958393C>T	criteria provided, multiple submitters, no conflicts	769904		single nucleotide variant	140602496
CUP#090	negative	63	chr6:156779262-156779262	-	CGC	ARID1B	.	p.P450dup	0.36	25	0.3333	30
			chr17:39723332-39723332	A	G	ERBB2	c.1960A>G	p.I654V	0.5034	441	0.4761	544	0.0859	likely_benign	Moderate					Benign	not specified|not provided|ERBB2 POLYMORPHISM	NC 000017.11:g.39723332A>G	criteria provided, multiple submitters, no conflicts	13874		single nucleotide variant	1801201
			chr7:152247986-152247986	-	T	KMT2C	.	p.Y816*	0.3633	3931	0.4091	4794
			chr1:119935502-119935502	A	C	NOTCH2	c.3625T>G	p.F1209V	0.4834	1628	0.5099	1412	0.7301	likely_pathogenic						Benign/Likely benign	not provided|not specified|Hajdu-Cheney syndrome	NC 000001.11:g.119935502A>C	criteria provided, multiple submitters, no conflicts	134967		single nucleotide variant	147223770
			chr1:15937527-15937527	G	C	SPEN	c.10391G>C	p.G3464A	0.263	1285	0.4484	1153	0.1075	likely_benign	Supporting		Radio-Tartaglia syndrome	MONDO:0859143	Definitive	Benign/Likely benign	Radio-Tartaglia syndrome|SPEN-related disorder|not provided|Inborn genetic diseases	NC 000001.11:g.15937527G>C	criteria provided, multiple submitters, no conflicts	2398431		single nucleotide variant	41269153
CUP#095	first-degree relative: lung cancer; other second-degree relatives:colon cancer	72	chr6:30703983-30703983	C	T	MDC1	c.5200G>A	p.A1734T	0.4983	1810	0.5	6	0.0743	likely_benign	Moderate
			chr6:30705336-30705336	G	T	MDC1	c.3847C>A	p.P1283T	0.4415	1273	0.6667	15	0.0691	likely_benign	Moderate
			chr1:15930329-15930329	T	G	SPEN	c.4089T>G	p.D1363E	0.4665	1805	0.5385	13	0.2257	likely_benign			Radio-Tartaglia syndrome	MONDO:0859143	Definitive	Benign	SPEN-related disorder	NC 000001.11:g.15930329T>G	no assertion criteria provided	3059753		single nucleotide variant	12095818
CUP#096	third-degree relative: breast cancer	70	chr5:112838180-112838180	C	G	APC	c.2586C>G	p.N862K	0.259	830	0.4982	1423	0.2355	likely_benign			gastric adenocarcinoma and proximal polyposis of the stomach; classic or attenuated familial adenomatous polyposis	MONDO:0017790; MONDO:0021057	Definitive; Definitive	Benign/Likely benign	Classic or attenuated familial adenomatous polyposis|APC-Associated Polyposis Disorders|Hereditary cancer-predisposing syndrome|not specified|not provided|Familial adenomatous polyposis 1|Carcinoma of colon	NC 000005.10:g.112838180C>G	criteria provided, multiple submitters, no conflicts	133517		single nucleotide variant	147972247
			chr11:108251973-108251973	T	C	ATM	c.1744T>C	p.F582L	0.5928	1132	0.4785	978	0.4506	ambiguous			familial ovarian cancer; hereditary nonpolyposis colon cancer; hereditary breast carcinoma; ataxia telangiectasia	MONDO:0016248; MONDO:0018630; MONDO:0016419; MONDO:0008840	Limited; Moderate; Definitive; Definitive	Conflicting classifications of pathogenicity	Breast and/or ovarian cancer|Hereditary cancer-predisposing syndrome|not specified|not provided|Familial cancer of breast|Ataxia-telangiectasia syndrome|Malignant tumor of breast	NC 000011.10:g.108251973T>C	criteria provided, conflicting classifications	127342	Uncertain significance(1)|Benign(7)|Likely benign(16)	single nucleotide variant	2235006
			chr4:186663433-186663433	A	G	FAT1	c.3446T>C	p.M1149T	0.7075	1241	0.4951	1620	0.098	likely_benign	Moderate					Likely benign	not provided|FAT1-related disorder	NC 000004.12:g.186663433A>G	criteria provided, multiple submitters, no conflicts	781994		single nucleotide variant	77280820
			chr7:152181838-152181838	T	C	KMT2C	c.6022A>G	p.T2008A	0.4719	2293	0.4847	1956	0.069	likely_benign	Moderate		syndromic intellectual disability	MONDO:0000508	Definitive	Benign	not specified|not provided	NC 000007.14:g.152181838T>C	criteria provided, multiple submitters, no conflicts	134754		single nucleotide variant	6951159
			chr7:152358656-152358656	T	C	KMT2C	c.181A>G	p.T61A	0.5955	403	0.5069	361	0.0738	likely_benign	Moderate		syndromic intellectual disability	MONDO:0000508	Definitive	Benign	not provided|not specified	NC 000007.14:g.152358656T>C	criteria provided, multiple submitters, no conflicts	134744		single nucleotide variant	111826855
			chr9:136523752-136523752	G	A	NOTCH1	c.368C>T	p.T123M	0.162	784	0.5013	397	0.0863	likely_benign	Moderate		familial thoracic aortic aneurysm and aortic dissection	MONDO:0019625	Limited	Benign/Likely benign	NOTCH1-related disorder|Adams-Oliver syndrome 5|not specified|not provided|Familial thoracic aortic aneurysm and aortic dissection|Aortic valve disease 1	NC 000009.12:g.136523752G>A	criteria provided, multiple submitters, no conflicts	134944		single nucleotide variant	187473846
			chr1:119925578-119925578	A	T	NOTCH2	c.4238T>A	p.L1413H	0.5789	1268	0.5016	1252	0.0696	likely_benign	Moderate					Benign/Likely benign	NOTCH2-related disorder|not specified|not provided|Hajdu-Cheney syndrome	NC 000001.11:g.119925578A>T	criteria provided, multiple submitters, no conflicts	134975		single nucleotide variant	41313282
			chr6:32221088-32221088	C	T	NOTCH4	c.689G>A	p.R230H	0.422	1557	0.4848	1254	0.065	likely_benign	Moderate
CUP#124	first-degree relative: lung cancer	70	chr6:156779262-156779262	-	CGC	ARID1B	.	p.P450dup	0.3864	44	0.3103	29
			chr6:30703983-30703983	C	T	MDC1	c.5200G>A	p.A1734T	0.4473	1755	0.4619	1574	0.0743	likely_benign	Moderate
			chr6:30705336-30705336	G	T	MDC1	c.3847C>A	p.P1283T	0.4142	903	0.4373	1068	0.0691	likely_benign	Moderate
			chr6:30704192-30704192	G	C	MDC1	c.4991C>G	p.T1664S	0.4848	1873	0.4957	1523	0.0936	likely_benign	Moderate
			chr17:39730455-39730455	G	C	MIEN1	c.41C>G	p.P14R	0.4935	77	0.5691	123	0.055	likely_benign	Moderate
			chr16:81905451-81905451	A	C	PLCG2	c.1411A>C	p.K471Q	0.3915	1852	0.4655	1057	0.117	likely_benign	Supporting					Uncertain significance	Familial cold autoinflammatory syndrome 3	NC 000016.10:g.81905451A>C	criteria provided, single submitter	658788		single nucleotide variant	1250133694
CUP#125	unknown	56	chr7:2930015-2930015	T	G	CARD11	c.1630A>C	p.I544L	0.5136	331	0.5509	403	0.068	likely_benign	Moderate		BENTA disease; severe combined immunodeficiency due to CARD11 deficiency; immunodeficiency 11b with atopic dermatitis	MONDO:0014645; MONDO:0014081; MONDO:0054697	Definitive; Definitive; Definitive	Benign/Likely benign	BENTA disease|Severe combined immunodeficiency due to CARD11 deficiency|not specified|not provided	NC 000007.14:g.2930015T>G	criteria provided, multiple submitters, no conflicts	133785		single nucleotide variant	147687933
			chr12:49034911-49034911	T	C	KMT2D	c.10256A>G	p.D3419G	0.5312	561	0.5268	803	0.947	likely_pathogenic		Moderate	Kabuki syndrome 1	MONDO:0007843	Definitive	Benign/Likely benign	Kabuki syndrome|Inborn genetic diseases|not specified|not provided|Kabuki syndrome 1	NC 000012.12:g.49034911T>C	criteria provided, multiple submitters, no conflicts	94136		single nucleotide variant	146044282
CUP#126	negative	55	chr6:156779262-156779262	-	CGC	ARID1B	.	p.P450dup	0.3	50	0.3636	33
			chr19:42292997-42292997	C	T	CIC	c.6232C>T	p.R1171W	0.4906	1969	0.4207	839	0.5004	ambiguous						Uncertain significance	Inborn genetic diseases	NC 000019.10:g.42292997C>T	criteria provided, single submitter	2239926		single nucleotide variant	916100307
			chr19:10486667-10486669	CTG	-	KEAP1	c.1858_1860del	p.Q620del	0.4503	2192	0.4003	1459								Likely benign	not provided	NC 000019.10:g.10486667CTG[1]	criteria provided, single submitter	773348		Microsatellite	559787043
			chr7:152163754-152163754	T	C	KMT2C	c.9823A>G	p.M3275V	0.4713	1602	0.4953	846	0.0597	likely_benign	Moderate		syndromic intellectual disability	MONDO:0000508	Definitive	Conflicting classifications of pathogenicity	not provided|Kleefstra syndrome 2	NC 000007.14:g.152163754T>C	criteria provided, conflicting classifications	1505789	Uncertain significance(1)|Likely benign(1)	single nucleotide variant	182795390
			chr1:120005472-120005472	C	A	NOTCH2	c.272G>T	p.R91L	0.3747	2746	0.3893	1292	0.1078	likely_benign	Supporting					Benign/Likely benign	not provided|Hajdu-Cheney syndrome|not specified	NC 000001.11:g.120005472C>A	criteria provided, multiple submitters, no conflicts	801537		single nucleotide variant	143195893
CUP#127	negative	82	chr4:65351549-65351549	C	G	EPHA5	c.2351G>C	p.G783A	0.5016	319	0.5087	1498	0.8078	likely_pathogenic		Supporting
			chr19:50401894-50401894	G	A	POLD1	c.433G>A	p.A145T	0.505	202	0.4637	1406	0.0837	likely_benign	Moderate		non-severe combined immunodeficiency due to polymerase delta deficiency; POLD1-related polyposis and colorectal cancer syndrome	MONDO:0800145; MONDO:0100351	Limited; Definitive	Benign/Likely benign	Familial ovarian cancer|POLD1-related disorder|Colorectal cancer, susceptibility to, 10|Mandibular hypoplasia-deafness-progeroid syndrome|Hereditary cancer-predisposing syndrome|not specified|not provided|Colon cancer	NC 000019.10:g.50401894G>A	criteria provided, multiple submitters, no conflicts	221138		single nucleotide variant	137953986
			chr10:43126684-43126684	G	A	RET	c.3149G>A	p.R1050Q	0.4604	328	0.4871	1470	0.1167	likely_benign	Supporting		multiple endocrine neoplasia type 2B; multiple endocrine neoplasia type 2A	MONDO:0008082; MONDO:0008234	Definitive; Definitive	Conflicting classifications of pathogenicity	Pheochromocytoma|Familial medullary thyroid carcinoma|Multiple endocrine neoplasia type 2A|Hirschsprung disease, susceptibility to, 1|Multiple endocrine neoplasia type 2B|Hereditary cancer|Hereditary cancer-predisposing syndrome|not specified|not provided|Multiple endocrine neoplasia, type 2	NC 000010.11:g.43126684G>A	criteria provided, conflicting classifications	241358	Uncertain significance(10)|Likely benign(3)	single nucleotide variant	200956659
CUP#128	first-degree relative: undefined cancer	81	chr19:42295132-42295132	G	A	CIC	c.7486G>A	p.G1590R	0.3158	19	0.3333	21	0.2782	likely_benign
			chr4:186708945-186708945	C	T	FAT1	c.883G>A	p.V295M	0.5374	668	0.4964	685	0.2699	likely_benign						Likely benign	not provided|FAT1-related disorder	NC 000004.12:g.186708945C>T	criteria provided, multiple submitters, no conflicts	790398		single nucleotide variant	61733573
			chr1:15932304-15932304	G	A	SPEN	c.6064G>A	p.G2022S	0.4608	408	0.4708	308	0.0622	likely_benign	Moderate		Radio-Tartaglia syndrome	MONDO:0859143	Definitive	Likely benign	not provided	NC 000001.11:g.15932304G>A	criteria provided, single submitter	2638326		single nucleotide variant	141045137
			chr16:72793975-72793975	T	C	ZFHX3	c.8707A>G	p.S2903G	0.4944	805	0.5122	736	0.0897	likely_benign	Moderate					Benign/Likely benign	ZFHX3-related disorder|not specified|not provided	NC 000016.10:g.72793975T>C	criteria provided, multiple submitters, no conflicts	225012		single nucleotide variant	142939235
CUP#129	first-degree relative: breast and gallbladder cancer; other first-degree relative: lung and pancreas cancer	71	chr2:29532080-29532080	T	C	ALK	c.989A>G	p.K330R	0.4615	286	0.4636	645	0.0747	likely_benign	Moderate		neuroblastoma, susceptibility to, 3	MONDO:0013083	Definitive	Conflicting classifications of pathogenicity	Hereditary cancer-predisposing syndrome|Neuroblastoma, susceptibility to, 3	NC 000002.12:g.29532080T>C	criteria provided, conflicting classifications	1052901	Uncertain significance(3)|Likely benign(1)	single nucleotide variant	781677582
			chr3:142553328-142553328	A	G	ATR	c.2704T>C	p.S902P	0.5	188	0.4524	473	0.1397	likely_benign	Supporting					Conflicting classifications of pathogenicity	Inborn genetic diseases|not specified|Familial cutaneous telangiectasia and oropharyngeal predisposition cancer syndrome|Seckel syndrome 1|not provided	NC 000003.12:g.142553328A>G	criteria provided, conflicting classifications	513755	Uncertain significance(3)|Likely benign(3)	single nucleotide variant	146202702
			chrX:77681751-77681751	T	G	ATRX	c.3505A>C	p.K1169Q	0.4858	317	0.4657	758	0.1044	likely_benign	Supporting		ATR-X-related syndrome	MONDO:0016980	Definitive	Likely benign	Alpha thalassemia-X-linked intellectual disability syndrome	NC 000023.11:g.77681751T>G	criteria provided, single submitter	574940		single nucleotide variant	1225665090
			chr16:3769293-3769293	C	T	CREBBP	c.2941G>A	p.A981T	0.4261	284	0.4731	856	0.0616	likely_benign	Moderate		Rubinstein-Taybi syndrome	MONDO:0019188	Definitive	Benign	Rubinstein-Taybi syndrome|Inborn genetic diseases|not specified|not provided|Rubinstein-Taybi syndrome due to CREBBP mutations	NC 000016.10:g.3769293C>T	criteria provided, multiple submitters, no conflicts	95037		single nucleotide variant	61753380
			chr22:41178936-41178936	A	G	EP300	c.7225A>G	p.S2409G	0.4809	262	0.5287	628	0.1052	likely_benign	Supporting		Rubinstein-Taybi syndrome due to EP300 haploinsufficiency	MONDO:0013364	Definitive
			chr6:30705947-30705947	C	T	MDC1	c.3236G>A	p.R1079H	0.5397	252	0.488	875	0.104	likely_benign	Supporting					Uncertain significance	not specified	NC 000006.12:g.30705947C>T	criteria provided, single submitter	2319966		single nucleotide variant	61733207
			chr1:119926524-119926524	T	C	NOTCH2	c.3980A>G	p.D1327G	0.4855	311	0.4963	671	0.1079	likely_benign	Supporting					Benign	not specified|not provided|Hajdu-Cheney syndrome	NC 000001.11:g.119926524T>C	criteria provided, multiple submitters, no conflicts	134972		single nucleotide variant	61752484
			chr19:2230452-2230452	G	A	PLEKHJ1	c.545C>T	p.A182V	0.4323	266	0.5125	722								Likely benign	not provided	NC 000019.10:g.2230452G>A	criteria provided, single submitter	3905056		single nucleotide variant
			chr19:1226556-1226556	C	T	STK11	c.1211C>T	p.S404F	0.4315	197	0.4766	663	0.1188	likely_benign	Supporting		familial ovarian cancer; Peutz-Jeghers syndrome	MONDO:0016248; MONDO:0008280	No Known Disease Relationship; Definitive	Conflicting classifications of pathogenicity	STK11-related disorder|Breast and/or ovarian cancer|Hereditary cancer-predisposing syndrome|not specified|not provided|Hereditary breast ovarian cancer syndrome|Peutz-Jeghers syndrome|Malignant tumor of breast	NC 000019.10:g.1226556C>T	criteria provided, conflicting classifications	127700	Uncertain significance(5)|Benign(6)|Likely benign(13)	single nucleotide variant	200078204
CUP#130	unknown	69	chr4:142124700-142124700	A	G	INPP4B	c.1781T>C	p.V594A	0.3706	143	0.5106	991	0.3227	likely_benign
			chr12:295577-295577	A	C	KDM5A	c.4451T>G	p.M1484R	0.463	162	0.5082	669	0.2181	likely_benign			congenital heart disease	MONDO:0005453	Limited	Uncertain significance	not specified	NC 000012.12:g.295577A>C	criteria provided, single submitter	4042327		single nucleotide variant
CUP#131	unknown	65	chr12:49038582-49038582	G	A	KMT2D	c.8774C>T	p.A2925V	0.4324	222	0.469	403	0.0936	likely_benign	Moderate		Kabuki syndrome 1	MONDO:0007843	Definitive	Conflicting classifications of pathogenicity	Kabuki syndrome|not specified|not provided|Kabuki syndrome 1	NC 000012.12:g.49038582G>A	criteria provided, conflicting classifications	94260	Uncertain significance(1)|Benign(4)|Likely benign(3)	single nucleotide variant	199547661
			chr12:49041037-49041037	G	C	KMT2D	c.6733C>G	p.L2245V	0.4766	235	0.4785	349	0.2158	likely_benign			Kabuki syndrome 1	MONDO:0007843	Definitive	Conflicting classifications of pathogenicity	Inborn genetic diseases|Kabuki syndrome|not specified|not provided|Kabuki syndrome 1	NC 000012.12:g.49041037G>C	criteria provided, conflicting classifications	158779	Uncertain significance(1)|Benign(1)|Likely benign(6)	single nucleotide variant	201931833
			chr16:72793842-72793842	T	C	ZFHX3	c.8840A>G	p.K2947R	0.4642	601	0.4816	1385	0.2078	likely_benign
CUP#132	first-degree relative: unknow cancer	81	chr12:120978860-120978860	G	A	HNF1A	c.92G>A	p.G31D	0.4952	313	0.453	287	0.1262	likely_benign	Supporting		monogenic diabetes	MONDO:0015967	Definitive	Benign	Monogenic diabetes|HNF1A-related disorder|Hepatic adenomas, familial|Type 1 diabetes mellitus 20|Type 2 diabetes mellitus|Maturity-onset diabetes of the young type 3|Diabetes mellitus type 1|Nonpapillary renal cell carcinoma|Clear cell carcinoma of kidney|not specified|Maturity-onset diabetes of the young|not provided|Chromophobe renal cell carcinoma	NC 000012.12:g.120978860G>A	reviewed by expert panel	14948		single nucleotide variant	137853247
			chr12:18566953-18566953	C	T	PIK3C2G	c.3907C>T	p.P1262S	0.4929	282	0.4242	198	0.7377	likely_pathogenic						Likely benign	not provided	NC 000012.12:g.18566953C>T	criteria provided, single submitter	3024965		single nucleotide variant	146312199
			chr12:18346683-18346683	A	G	PIK3C2G	c.1472A>G	p.Y491C	0.4913	403	0.4444	351	0.0715	likely_benign	Moderate
			chr6:117389784-117389784	C	T	ROS1	c.1325G>A	p.R442Q	0.4627	510	0.4522	418	0.0682	likely_benign	Moderate					Likely benign	not specified	NC 000006.12:g.117389784C>T	criteria provided, single submitter	3155743		single nucleotide variant	767371570
			chr3:47122861-47122861	G	T	SETD2	c.1775C>A	p.T592K	0.4394	289	0.4667	345	0.146	likely_benign	Supporting		SETD2-related microcephaly-severe intellectual disability-multiple congenital anomalies syndrome; SETD2-related neurodevelopmental disorder without or with macrocephaly/overgrowth	MONDO:0035706; MONDO:0800477	Strong; Definitive	Benign/Likely benign	SETD2-related disorder|Luscan-Lumish syndrome|not specified|not provided	NC 000003.12:g.47122861G>T	criteria provided, multiple submitters, no conflicts	135219		single nucleotide variant	115569620
			chr16:72787948-72787948	T	G	ZFHX3	c.10328A>C	p.E3443A	0.4792	288	0.4384	365	0.0838	likely_benign	Moderate
CUP#133	first-degree relative: stomach cancer; first-degree relative: unknow cancer; other first-degree relative: lung cancer; second-degree relative: unknow cancer	70	chr19:42290855-42290855	G	A	CIC	c.4814G>A	p.R696Q	0.4805	435	0.5248	444	0.0809	likely_benign	Moderate					Likely benign	not provided|Inborn genetic diseases	NC 000019.10:g.42290855G>A	criteria provided, multiple submitters, no conflicts	2261148		single nucleotide variant	200405570
			chr4:186603941-186603941	T	C	FAT1	c.10585A>G	p.T3529A	0.5177	566	0.437	405	0.0658	likely_benign	Moderate
			chr7:152163590-152163590	C	T	KMT2C	c.9987G>A	p.M3329I	0.5077	648	0.4511	521	0.3348	likely_benign			syndromic intellectual disability	MONDO:0000508	Definitive	Likely benign	KMT2C-related disorder|not provided	NC 000007.14:g.152163590C>T	criteria provided, single submitter	2917227		single nucleotide variant	200804156
CUP#134	negative	51	chr15:90749473-90749473	G	A	BLM	c.205G>A	p.E69K	0.4743	525	0.4517	383	0.0743	likely_benign	Moderate		Bloom syndrome	MONDO:0008876	Definitive	Conflicting classifications of pathogenicity	not provided|Hereditary cancer-predisposing syndrome|not specified|Bloom syndrome	NC 000015.10:g.90749473G>A	criteria provided, conflicting classifications	191064	Uncertain significance(9)|Likely benign(1)	single nucleotide variant	746195311		489300
			chr7:2919607-2919607	G	A	CARD11	c.2275C>T	p.R759W	0.4785	815	0.459	427	0.119	likely_benign	Supporting		BENTA disease; severe combined immunodeficiency due to CARD11 deficiency; immunodeficiency 11b with atopic dermatitis	MONDO:0014645; MONDO:0014081; MONDO:0054697	Definitive; Definitive; Definitive	Uncertain significance	BENTA disease|Severe combined immunodeficiency due to CARD11 deficiency|not provided	NC 000007.14:g.2919607G>A	criteria provided, multiple submitters, no conflicts	1346935		single nucleotide variant	369433934
			chr12:49051054-49051054	G	T	KMT2D	c.2629C>A	p.P877T	0.4658	365	0.4932	294	0.0706	likely_benign	Moderate		Kabuki syndrome 1	MONDO:0007843	Definitive	Uncertain significance	Choanal atresia-athelia-hypothyroidism-delayed puberty-short stature syndrome|Kabuki syndrome 1	NC 000012.12:g.49051054G>T	criteria provided, single submitter	3574842		single nucleotide variant
			chr16:89919740-89919740	C	T	MC1R	c.482C>T	p.A161V	0.4167	924	0.3865	502	0.1252	likely_benign	Supporting					Uncertain significance	Melanoma, cutaneous malignant, susceptibility to, 5	NC 000016.10:g.89919740C>T	criteria provided, single submitter	645334		single nucleotide variant	574552620
			chr15:41748874-41748874	T	C	MGA	c.5450T>C	p.L1817P	0.4931	1235	0.5008	607	0.7133	likely_pathogenic
			chr6:117389410-117389410	G	C	ROS1	c.1699C>G	p.L567V	0.4848	920	0.4645	521	0.1542	likely_benign	Supporting
CUP#137	first-degree relative: lung cancer	73	chr2:211430995-211430995	C	A	ERBB4	c.2593G>T	p.A865S	0.423	981			0.4081	ambiguous			amyotrophic lateral sclerosis type 19	MONDO:0014223	Limited
			chr12:49039283-49039283	C	T	KMT2D	c.8305G>A	p.D2769N	0.509	721			0.2012	likely_benign			Kabuki syndrome 1	MONDO:0007843	Definitive	Benign	Kabuki syndrome	NC 000012.12:g.49039283C>T	criteria provided, single submitter	1497088		single nucleotide variant	772742966
			chr3:69964940-69964940	G	A	MITF	c.1255G>A	p.E318K	0.4676	1264			0.6129	likely_pathogenic			Waardenburg syndrome type 2	MONDO:0019517	Definitive	Pathogenic/Likely pathogenic|risk factor	Melanoma|MITF-related disorder|Tietz syndrome|Waardenburg syndrome type 2A|Melanoma, cutaneous malignant, susceptibility to, 8|Coloboma, osteopetrosis, microphthalmia, macrocephaly, albinism, and deafness|Familial melanoma|Hereditary cancer-predisposing syndrome|not specified|not provided	NC 000003.12:g.69964940G>A	criteria provided, multiple submitters, no conflicts	29792		single nucleotide variant	149617956		995924
			chr1:119925578-119925578	A	T	NOTCH2	c.4238T>A	p.L1413H	0.4688	770			0.0696	likely_benign	Moderate					Benign/Likely benign	NOTCH2-related disorder|not specified|not provided|Hajdu-Cheney syndrome	NC 000001.11:g.119925578A>T	criteria provided, multiple submitters, no conflicts	134975		single nucleotide variant	41313282
			chr6:117394182-117394182	A	G	ROS1	c.1144T>C	p.Y382H	0.4691	356			0.6833	likely_pathogenic
CUP#138	second-degree relative:HCC; other second-degree relative: ovary cancer	32	chr4:142124700-142124700	A	G	INPP4B	c.1781T>C	p.V594A	0.4861	757			0.3227	likely_benign
			chr7:116796041-116796041	C	T	MET	c.4144C>T	p.P1364S	0.4849	1425			0.3124	likely_benign			papillary renal cell carcinoma; complex neurodevelopmental disorder; nonsyndromic genetic hearing loss	MONDO:0017884; MONDO:0100038; MONDO:0019497	Definitive; Disputed; Limited	Conflicting classifications of pathogenicity	Renal cell carcinoma|Osteofibrous dysplasia|Hepatocellular carcinoma|Autosomal recessive nonsyndromic hearing loss 97|Papillary renal cell carcinoma type 1|not provided|Hereditary cancer-predisposing syndrome	NC 000007.14:g.116796041C>T	criteria provided, conflicting classifications	485750	Uncertain significance(3)|Likely benign(1)	single nucleotide variant	765332671
			chr1:15931807-15931807	A	G	SPEN	c.5567A>G	p.N1856S	0.4957	704			0.0389	likely_benign	Moderate		Radio-Tartaglia syndrome	MONDO:0859143	Definitive	Likely benign	Radio-Tartaglia syndrome|SPEN-related disorder|not provided	NC 000001.11:g.15931807A>G	criteria provided, multiple submitters, no conflicts	1694493		single nucleotide variant	113470169
			chr16:72788501-72788501	T	C	ZFHX3	c.9775A>G	p.K3259E	0.489	456			0.2605	likely_benign
CUP#139	negative	68	chr5:112839543-112839543	G	C	APC	c.3949G>C	p.E1317Q	0.5167	478	0.4769	759	0.1245	likely_benign	Supporting		gastric adenocarcinoma and proximal polyposis of the stomach; classic or attenuated familial adenomatous polyposis	MONDO:0017790; MONDO:0021057	Definitive; Definitive	Benign/Likely benign	APC-Associated Polyposis Disorders|Hereditary cancer-predisposing syndrome|not specified|not provided|Hereditary breast ovarian cancer syndrome|Familial adenomatous polyposis 1|Carcinoma of colon	NC 000005.10:g.112839543G>C	criteria provided, multiple submitters, no conflicts	829		single nucleotide variant	1801166
			chr19:2210452-2210452	C	G	DOT1L	c.1058C>G	p.A353G	0.4916	478	0.502	249	0.1003	likely_benign	Supporting					Likely benign	not provided	NC 000019.10:g.2210452C>G	criteria provided, single submitter	4281608		single nucleotide variant
			chr7:152162134-152162134	T	C	KMT2C	c.11443A>G	p.N3815D	0.4304	309	0.463	419	0.1183	likely_benign	Supporting		syndromic intellectual disability	MONDO:0000508	Definitive	Conflicting classifications of pathogenicity	Inborn genetic diseases|not provided	NC 000007.14:g.152162134T>C	criteria provided, conflicting classifications	1405040	Uncertain significance(1)|Benign(1)|Likely benign(1)	single nucleotide variant	762793049
			chr7:116699588-116699588	G	T	MET	c.504G>T	p.E168D	0.508	937	0.4822	983	0.0841	likely_benign	Moderate		papillary renal cell carcinoma; complex neurodevelopmental disorder; nonsyndromic genetic hearing loss	MONDO:0017884; MONDO:0100038; MONDO:0019497	Definitive; Disputed; Limited	Conflicting classifications of pathogenicity	Renal cell carcinoma|Osteofibrous dysplasia|Arthrogryposis, distal, IIa 11|Papillary renal cell carcinoma type 1|Hepatocellular carcinoma|Autosomal recessive nonsyndromic hearing loss 97|Hereditary cancer-predisposing syndrome|not specified|not provided	NC 000007.14:g.116699588G>T	criteria provided, conflicting classifications	41627	Uncertain significance(2)|Benign(7)|Likely benign(7)	single nucleotide variant	55985569
			chr17:31225146-31225146	G	A	NF1	c.1897G>A	p.D633N	0.4934	533	0.4031	655	0.1045	likely_benign	Supporting		familial ovarian cancer; neurofibromatosis type 1	MONDO:0016248; MONDO:0018975	No Known Disease Relationship; Definitive										851537
			chr1:156876508-156876508	G	A	NTRK1	c.1741G>A	p.E581K	0.4819	1241	0.4951	1022	0.3785	ambiguous			hereditary sensory and autonomic neuropathy type 4	MONDO:0009746	Definitive	Conflicting classifications of pathogenicity	not provided|Inborn genetic diseases|Hereditary insensitivity to pain with anhidrosis	NC 000001.11:g.156876508G>A	criteria provided, conflicting classifications	526727	Uncertain significance(3)|Likely benign(1)	single nucleotide variant	150579345		2062703
			chr1:156873657-156873657	C	T	NTRK1	c.875C>T	p.T292M	0.4962	133	0.5258	97	0.0727	likely_benign	Moderate		hereditary sensory and autonomic neuropathy type 4	MONDO:0009746	Definitive	Uncertain significance	Inborn genetic diseases|Hereditary insensitivity to pain with anhidrosis|NTRK1-related disorder	NC 000001.11:g.156873657C>T	criteria provided, multiple submitters, no conflicts	526724		single nucleotide variant	764645590
			chr1:15929304-15929304	G	A	SPEN	c.3064G>A	p.V1022M	0.4971	525	0.4694	605	0.0669	likely_benign	Moderate		Radio-Tartaglia syndrome	MONDO:0859143	Definitive	Likely benign	not provided|SPEN-related disorder	NC 000001.11:g.15929304G>A	criteria provided, single submitter	2638312		single nucleotide variant	115566585
CUP#140	positive	42	chr16:3770722-3770722	T	C	CREBBP	c.2728A>G	p.T910A	0.5085	354	0.5455	220	0.0587	likely_benign	Moderate		Rubinstein-Taybi syndrome	MONDO:0019188	Definitive	Benign/Likely benign	CREBBP-related disorder|Rubinstein-Taybi syndrome|Inborn genetic diseases|not specified|not provided|Rubinstein-Taybi syndrome due to CREBBP mutations|Tip-toe gait|Intellectual disability	NC 000016.10:g.3770722T>C	criteria provided, multiple submitters, no conflicts	30042		single nucleotide variant	143247685
			chr17:7673582-7673582	G	T	TP53	c.946C>A	p.P316T	0.6162	727	0.5217	414	0.0562	likely_benign	Moderate		Li-Fraumeni syndrome	MONDO:0018875	Definitive	Likely benign	Hereditary cancer-predisposing syndrome|Li-Fraumeni syndrome|not provided	NC 000017.11:g.7673582G>T	reviewed by expert panel	230382		single nucleotide variant	772773208
CUP#141	unknown	74	chr7:2912291-2912291	C	T	CARD11	c.3025G>A	p.V1009I	0.77	1235	0.5086	639	0.0925	likely_benign	Moderate		BENTA disease; severe combined immunodeficiency due to CARD11 deficiency; immunodeficiency 11b with atopic dermatitis	MONDO:0014645; MONDO:0014081; MONDO:0054697	Definitive; Definitive; Definitive	Likely benign	CARD11-related disorder|BENTA disease|Severe combined immunodeficiency due to CARD11 deficiency|not specified|not provided	NC 000007.14:g.2912291C>T	criteria provided, multiple submitters, no conflicts	133801		single nucleotide variant	147381531
			chr19:42274554-42274554	T	C	CIC	c.2771T>C	p.V924A	0.6935	633	0.521	501
CUP#142	unknown	69	chr2:211428420-211428420	C	T	ERBB4	c.2707G>A	p.V903I	0.4593	307	0.3725	204	0.2913	likely_benign			amyotrophic lateral sclerosis type 19	MONDO:0014223	Limited
			chr5:180603221-180603221	C	T	FLT4	c.4063G>A	p.V1355M	0.5014	1047	0.4712	851	0.0949	likely_benign	Moderate		congenital heart defects, multiple types, 7; lymphatic malformation 1	MONDO:0032913; MONDO:0007919	Definitive; Definitive	Likely benign	FLT4-related disorder|not provided	NC 000005.10:g.180603221C>T	criteria provided, single submitter	3042470		single nucleotide variant	143739828
			chr19:2230234-2230234	C	T	PLEKHJ1	c.763G>A	p.G255R	0.4323	569	0.4739	595								Likely benign	not provided	NC 000019.10:g.2230234C>T	criteria provided, single submitter	3898168		single nucleotide variant
			chr20:42199294-42199294	C	T	PTPRT	c.2503G>A	p.A832T	0.4031	960	0.4284	733	0.0566	likely_benign	Moderate					Benign	not provided|PTPRT-related disorder	NC 000020.11:g.42199294C>T	criteria provided, multiple submitters, no conflicts	769092		single nucleotide variant	61749502
			chr6:117383444-117383444	T	C	ROS1	c.2369A>G	p.N790S	0.5381	734	0.4785	673	0.1075	likely_benign	Supporting					Benign	not provided	NC 000006.12:g.117383444T>C	criteria provided, single submitter	789001		single nucleotide variant	34582164
			chr16:72957813-72957818	GCCACC	-	ZFHX3	c.2328_2333del	p.V777_A778del	0.4212	425	0.314	379								Uncertain significance	not provided	NC 000016.10:g.72957816 72957821del	criteria provided, multiple submitters, no conflicts	444376		Deletion	779744677
CUP#143	first-degree relative:colon cancer	75	chr9:8500930-8500930	G	T	PTPRD	c.1952C>A	p.A651E	0.482	807			0.2648	likely_benign
CUP#154	unknown	84	chr12:56102029-56102029	C	T	ERBB3	c.4003C>T	p.P1335S	0.4877	2081	0.5168	1517	0.1005	likely_benign	Supporting
			chr4:186636754-186636754	C	T	FAT1	c.3803G>A	p.R1268Q	0.435	1931	0.5068	1553	0.1211	likely_benign	Supporting					Benign	not specified|not provided	NC 000004.12:g.186636754C>T	criteria provided, multiple submitters, no conflicts	773163		single nucleotide variant	113970444
			chr4:186628210-186628210	G	A	FAT1	c.4754C>T	p.T1585M	0.4181	1667	0.4893	985	0.0805	likely_benign	Moderate					Benign/Likely benign	not provided|not specified	NC 000004.12:g.186628210G>A	criteria provided, multiple submitters, no conflicts	773162		single nucleotide variant	111886222
			chr7:152177496-152177496	G	C	KMT2C	c.7957C>G	p.L2653V	0.4297	1836	0.4914	1099	0.0717	likely_benign	Moderate		syndromic intellectual disability	MONDO:0000508	Definitive	Benign	KMT2C-related disorder|not specified|not provided	NC 000007.14:g.152177496G>C	criteria provided, multiple submitters, no conflicts	134776		single nucleotide variant	149373512
			chr16:89919458-89919458	G	A	MC1R	c.200G>A	p.R67Q	0.4741	1409	0.4785	1114	0.099	likely_benign	Moderate					Benign/Likely benign	Melanoma, cutaneous malignant, susceptibility to, 5|SKIN/HAIR/EYE PIGMENTATION, VARIATION IN, 2|Increased analgesia from kappa-opioid receptor agonist, female-specific|Tyrosinase-positive oculocutaneous albinism|MC1R-related disorder|not provided	NC 000016.10:g.89919458G>A	criteria provided, multiple submitters, no conflicts	321421		single nucleotide variant	34090186
			chr1:15932261-15932261	T	A	SPEN	c.6021T>A	p.D2007E	0.3212	744	0.4334	533	0.1046	likely_benign	Supporting		Radio-Tartaglia syndrome	MONDO:0859143	Definitive	Likely benign	not provided|SPEN-related disorder	NC 000001.11:g.15932261T>A	criteria provided, single submitter	2498394		single nucleotide variant	61749275
CUP#155	first-degree relative: rectum cancer; first-degree relative: stomach cancer	65	chr2:25749925-25749925	G	A	ASXL2	c.1631C>T	p.A544V	0.5138	1230	0.486	788	0.086	likely_benign	Moderate		syndromic intellectual disability	MONDO:0000508	Definitive	Likely benign	not provided	NC 000002.12:g.25749925G>A	criteria provided, single submitter	743560		single nucleotide variant	761581753
			chr11:108304736-108304736	A	T	ATM	c.5558A>T	p.D1853V	0.4403	352	0.4619	197	0.4171	ambiguous			familial ovarian cancer; hereditary nonpolyposis colon cancer; hereditary breast carcinoma; ataxia telangiectasia	MONDO:0016248; MONDO:0018630; MONDO:0016419; MONDO:0008840	Limited; Moderate; Definitive; Definitive	Conflicting classifications of pathogenicity	Breast and/or ovarian cancer|Familial cancer of breast|Ataxia-telangiectasia syndrome|Hereditary cancer-predisposing syndrome|not specified|not provided|Hereditary breast ovarian cancer syndrome|Malignant tumor of breast	NC 000011.10:g.108304736A>T	criteria provided, conflicting classifications	133623	Uncertain significance(1)|Benign(16)|Likely benign(6)	single nucleotide variant	1801673
			chr7:152247986-152247986	-	T	KMT2C	.	p.Y816*	0.3276	3577	0.3747	3152
			chr6:30714154-30714154	C	T	MDC1	c.166G>A	p.V56I	0.5284	791	0.4787	447	0.0823	likely_benign	Moderate
			chr7:116699588-116699588	G	T	MET	c.504G>T	p.E168D	0.4638	884	0.5133	600	0.0841	likely_benign	Moderate		papillary renal cell carcinoma; complex neurodevelopmental disorder; nonsyndromic genetic hearing loss	MONDO:0017884; MONDO:0100038; MONDO:0019497	Definitive; Disputed; Limited	Conflicting classifications of pathogenicity	Renal cell carcinoma|Osteofibrous dysplasia|Arthrogryposis, distal, IIa 11|Papillary renal cell carcinoma type 1|Hepatocellular carcinoma|Autosomal recessive nonsyndromic hearing loss 97|Hereditary cancer-predisposing syndrome|not specified|not provided	NC 000007.14:g.116699588G>T	criteria provided, conflicting classifications	41627	Uncertain significance(2)|Benign(7)|Likely benign(7)	single nucleotide variant	55985569
CUP#156	first-degree relative:breast cancer; second-degree relative: ovary cancer; other second-degree relative: prostate cancer	53	chr17:39715294-39715294	C	A	ERBB2	c.1157C>A	p.A386D	0.4532	909	0.4447	470	0.0909	likely_benign	Moderate					Benign/Likely benign	not specified|not provided	NC 000017.11:g.39715294C>A	criteria provided, multiple submitters, no conflicts	134068		single nucleotide variant	141116145
			chr12:49032988-49032988	-	GCT	KMT2D	.	p.Q3905dup	0.3618	691	0.3327	526
			chr12:49031792-49031792	C	T	KMT2D	c.12913G>A	p.V4305I	0.5017	602	0.4858	247	0.0933	likely_benign	Moderate		Kabuki syndrome 1	MONDO:0007843	Definitive	Benign/Likely benign	Inborn genetic diseases|Kabuki syndrome|not specified|not provided|Kabuki syndrome 1	NC 000012.12:g.49031792C>T	criteria provided, multiple submitters, no conflicts	94162		single nucleotide variant	199895011
			chr6:30713300-30713300	G	T	MDC1	c.642C>A	p.F214L	0.479	334	0.5614	228	0.923	likely_pathogenic		Moderate
CUP#157	negative	56	chr19:2222159-2222159	C	T	DOT1L	c.2990C>T	p.S997L	0.4713	1114	0.4986	357	0.1202	likely_benign	Supporting					Uncertain significance	Inborn genetic diseases	NC 000019.10:g.2222159C>T	criteria provided, single submitter	2591238		single nucleotide variant	200013941
			chr16:89919683-89919683	G	A	MC1R	c.425G>A	p.R142H	0.4863	2011	0.4346	566	0.3246	likely_benign						Conflicting classifications of pathogenicity	not specified|not provided|Melanoma, cutaneous malignant, susceptibility to, 5	NC 000016.10:g.89919683G>A	criteria provided, conflicting classifications	239153	Uncertain significance(1)|Benign(1)|Likely benign(4)	single nucleotide variant	11547464
			chr6:30705563-30705563	A	G	MDC1	c.3620T>C	p.L1207P	0.3559	680	0.3877	276	0.0472	likely_benign	Moderate					Likely benign	not provided	NC 000006.12:g.30705563A>G	criteria provided, multiple submitters, no conflicts	775233		single nucleotide variant	144700924
			chr6:30705336-30705336	G	T	MDC1	c.3847C>A	p.P1283T	0.3593	1297	0.4298	456	0.0691	likely_benign	Moderate
			chr6:30705287-30705287	C	T	MDC1	c.3896G>A	p.R1299Q	0.451	1173	0.5213	399	0.061	likely_benign	Moderate					Benign	not provided	NC 000006.12:g.30705287C>T	criteria provided, single submitter	2656341		single nucleotide variant	144657716
			chr6:30705582-30705582	T	G	MDC1	c.3601A>C	p.T1201P	0.2837	846	0.3534	348	0.0621	likely_benign	Moderate					Benign	not provided	NC 000006.12:g.30705582T>G	criteria provided, single submitter	775235		single nucleotide variant	143258964
			chr16:23635296-23635296	G	T	PALB2	c.1250C>A	p.S417Y	0.4639	1567	0.4527	603	0.4195	ambiguous			hereditary nonpolyposis colon cancer; hereditary breast carcinoma; familial ovarian cancer; Fanconi anemia complementation group N	MONDO:0018630; MONDO:0016419; MONDO:0016248; MONDO:0012565	Limited; Definitive; Moderate; Definitive	Conflicting classifications of pathogenicity	Fanconi anemia complementation group N|Breast-ovarian cancer, familial, susceptibility to, 5|Pancreatic cancer, susceptibility to, 3|PALB2-related disorder|Hereditary cancer-predisposing syndrome|not specified|not provided|Hereditary breast ovarian cancer syndrome|Familial cancer of breast	NC 000016.10:g.23635296G>T	criteria provided, conflicting classifications	126595	Uncertain significance(9)|Benign(2)|Likely benign(7)	single nucleotide variant	45510998
			chr19:2230581-2230581	G	A	PLEKHJ1	c.416C>T	p.P139L	0.5486	1183	0.4865	444								Likely benign	not provided	NC 000019.10:g.2230581G>A	criteria provided, single submitter	2648968		single nucleotide variant	138828181
			chr1:15873031-15873031	G	A	SPEN	c.299G>A	p.R100H	0.5107	1821	0.5195	616	0.2876	likely_benign			Radio-Tartaglia syndrome	MONDO:0859143	Definitive	Uncertain significance	Inborn genetic diseases	NC 000001.11:g.15873031G>A	criteria provided, single submitter	2517900		single nucleotide variant	146693537
			chr1:15929667-15929667	C	T	SPEN	c.3427C>T	p.R1143C	0.5127	864	0.49	349	0.0752	likely_benign	Moderate		Radio-Tartaglia syndrome	MONDO:0859143	Definitive	Likely benign	not provided|SPEN-related disorder	NC 000001.11:g.15929667C>T	criteria provided, single submitter	3042596		single nucleotide variant	145802445
			chr16:72793344-72793344	G	A	ZFHX3	c.9338C>T	p.T3113I	0.5156	2120	0.4763	632	0.2823	likely_benign
CUP#162	negative	46	chr4:186597762-186597762	T	G	FAT1	c.12288A>C	p.E4096D	0.5013	768	0.4715	613	0.1007	likely_benign	Supporting					Uncertain significance	not provided	NC 000004.12:g.186597762T>G	criteria provided, single submitter	1408817		single nucleotide variant	202166446
			chr9:8492952-8492952	C	G	PTPRD	c.2377G>C	p.E793Q	0.4755	961	0.502	759	0.3989	ambiguous
CUP#163	first-degree relative: lung cancer	56	chr16:3781229-3781229	G	T	CREBBP	c.1651C>A	p.L551I	0.5032	942	0.5034	435	0.0873	likely_benign	Moderate		Rubinstein-Taybi syndrome	MONDO:0019188	Definitive	Conflicting classifications of pathogenicity	Rubinstein-Taybi syndrome|Inborn genetic diseases|not specified|not provided|Rubinstein-Taybi syndrome due to CREBBP mutations	NC 000016.10:g.3781229G>T	criteria provided, conflicting classifications	95026	Uncertain significance(1)|Benign(7)|Likely benign(1)	single nucleotide variant	61753381
CUP#164	first-degree relative: breast cancer; first-degree relative: unknown cancer	71	chr1:119915647-119915647	G	C	NOTCH2	c.7075C>G	p.P2359A	0.4819	969	0.4893	2291	0.081	likely_benign	Moderate					Benign	not specified|not provided|Hajdu-Cheney syndrome	NC 000001.11:g.119915647G>C	criteria provided, multiple submitters, no conflicts	134983		single nucleotide variant	75831573
			chrX:47171184-47171184	G	A	RBM10	c.358G>A	p.D185N	0.5582	378	0.5552	362	0.0923	likely_benign	Moderate					Uncertain significance	Inborn genetic diseases	NC 000023.11:g.47171184G>A	criteria provided, single submitter	3431115		single nucleotide variant
CUP#165	first-degree relative: unknown cancer; first-degree relative: unknown cancer	56	chr4:186706761-186706761	C	T	FAT1	c.3067G>A	p.V1023I	0.461	1026	0.4767	902	0.0629	likely_benign	Moderate					Conflicting classifications of pathogenicity	Inborn genetic diseases|not provided	NC 000004.12:g.186706761C>T	criteria provided, conflicting classifications	1434451	Uncertain significance(1)|Likely benign(2)	single nucleotide variant	200468967
			chr7:152162814-152162814	G	A	KMT2C	c.10763C>T	p.S3588L	0.4841	880	0.4954	864	0.8303	likely_pathogenic		Supporting	syndromic intellectual disability	MONDO:0000508	Definitive	Benign/Likely benign	KMT2C-related disorder|not specified|not provided	NC 000007.14:g.152162814G>A	criteria provided, multiple submitters, no conflicts	134789		single nucleotide variant	148585727
CUP#166	unknown	81	chr7:140794421-140794421	G	A	BRAF	c.1027C>T	p.P343S	0.4977	641	0.4989	884	0.5589	ambiguous			Noonan syndrome; Noonan syndrome with multiple lentigines; cardiofaciocutaneous syndrome; Costello syndrome	MONDO:0018997; MONDO:0007893; MONDO:0015280; MONDO:0009026	Moderate; Limited; Definitive; Disputed	Conflicting classifications of pathogenicity	RASopathy|not provided	NC 000007.14:g.140794421G>A	criteria provided, conflicting classifications	426721	Uncertain significance(2)|Likely benign(1)	single nucleotide variant	758935249
			chr19:17843141-17843141	G	C	JAK3	c.452C>G	p.P151R	0.5948	839	0.4715	1088	0.0754	likely_benign	Moderate		T-B+ severe combined immunodeficiency due to JAK3 deficiency	MONDO:0010938	Definitive	Benign	not specified|not provided|T-B+ severe combined immunodeficiency due to JAK3 deficiency	NC 000019.10:g.17843141G>C	reviewed by expert panel	36422		single nucleotide variant	55778349
			chr7:152247986-152247986	-	T	KMT2C	.	p.Y816*	0.2985	1856	0.3101	3847
			chr1:119937352-119937352	T	A	NOTCH2	c.3452A>T	p.D1151V	0.4252	842	0.4932	1462	0.5451	ambiguous
			chr6:32199034-32199034	C	T	NOTCH4	c.4427G>A	p.R1476Q	0.6302	603	0.5822	663	0.1436	likely_benign	Supporting					Uncertain significance	not specified	NC 000006.12:g.32199034C>T	criteria provided, single submitter	2312610		single nucleotide variant	142608082
			chr17:80922787-80922787	G	A	RPTOR	c.2584G>A	p.A862T	0.4352	409	0.4475	581	0.3713	ambiguous
			chr1:15929304-15929304	G	A	SPEN	c.3064G>A	p.V1022M	0.396	596	0.4749	895	0.0669	likely_benign	Moderate		Radio-Tartaglia syndrome	MONDO:0859143	Definitive	Likely benign	not provided|SPEN-related disorder	NC 000001.11:g.15929304G>A	criteria provided, single submitter	2638312		single nucleotide variant	115566585
