# Supplementary material for: Cancer of unknown primary genomic profiling from cell-free DNA provides insights into CUP biology and vulnerabilities
Source: Front Med (Lausanne). 2026 Jun 3;13:1777582. doi: 10.3389/fmed.2026.1777582 (PMC13271982; doi:10.3389/fmed.2026.1777582)
Supplement: Supplementary file 8 [file Table_4.xlsx]

## Sheet: Table S4
Supplementary Table 4. Variants detected in PBMC-derived gDNA consistent with clonal hematopoiesis of indeterminate potential (CHIP)
Samples	Genomic coordinates	Ref	Alt	cDNA change	Genetic alteration	VAF	Coverage (PBMC gDNA)	Gene	ExonicFunc.refGene	Existing_variation (dbSNP, OncoKB Gene Panel, COSMIC)	Clinical Significance (ClinVar)	MUTATION_EFFECT (OncoKB)	Oncogenic (OncoKB)
CUP#055	chr17:31169983-31169983	A	C	c.572A>C	p.K191T	0.305	197	NF1	nonsynonymous SNV	.	Uncertain_significance	Unknown	Unknown
CUP#062	chrX:40073965-40073965	T	C	c.1381A>G	p.M461V	0.1878	458	BCOR	nonsynonymous SNV	rs746591131	Uncertain_significance	Unknown	Unknown
	chr1:119922642-119922642	C	T	c.4996G>A	p.V1666I	0.0964	550	NOTCH2	nonsynonymous SNV	rs371812503	.	Unknown	Unknown
CUP#063	chr1:120069404-120069404	C	T	c.3G>A	p.M1?	0.1129	310	NOTCH2	startloss	rs56159748	.	Likely Loss-of-function	Likely Oncogenic
CUP#090	chr17:31169983-31169983	-	C	.	p.K191Nfs*10	0.0202	247	NF1	frameshift insertion	.	.	Likely Loss-of-function	Likely Oncogenic
CUP#096	chr17:31169983-31169983	A	C	c.572A>C	p.K191T	0.0287	174	NF1	nonsynonymous SNV	.	Uncertain_significance	Unknown	Unknown
	chr1:120069404-120069404	C	T	c.3G>A	p.M1?	0.1134	397	NOTCH2	startloss	rs56159748	.	Likely Loss-of-function	Likely Oncogenic
CUP#125	chr17:31169983-31169983	A	C	c.572A>C	p.K191Nfs*10	0.0395	152	NF1	nonsynonymous SNV	.	Uncertain_significance	Likely Loss-of-function	Likely Oncogenic
	chr17:31169983-31169983	A	C	c.572A>C	p.K191T	0.0395	152	NF1	nonsynonymous SNV	.	Uncertain_significance	Unknown	Unknown
CUP#127	chr17:31169983-31169983	A	C	c.572A>C	p.K191T	0.0468	235	NF1	nonsynonymous SNV	.	Uncertain_significance	Unknown	Unknown
	chr17:31169983-31169983	A	C	c.572A>C	p.K191Nfs*10	0.0468	235	NF1	nonsynonymous SNV	.	Uncertain_significance	Likely Loss-of-function	Likely Oncogenic
	chr17:31169983-31169983	-	C	c.572A>C	p.K191T	0.0202	297	NF1	frameshift insertion	.	.	Unknown	Unknown
	chr17:31169983-31169983	-	C	c.572A>C	p.K191Nfs*10	0.0202	297	NF1	frameshift insertion	.	.	Likely Loss-of-function	Likely Oncogenic
	chr1:120069404-120069404	C	T	c.3G>A	p.M1?	0.1135	555	NOTCH2	startloss	rs56159748	.	Likely Loss-of-function	Likely Oncogenic
CUP#128	chr1:120069404-120069404	C	T	c.3G>A	p.M1?	0.24	125	NOTCH2	startloss	rs56159748	.	Likely Loss-of-function	Likely Oncogenic
CUP#130	chr12:49032845-49032862	GCTGTTGCTGCTGTTGAA	-	c.11843_11860del	p.L3948_Q3953del	0.2087	254	KMT2D	nonframeshift deletion	rs762810380	Uncertain_significance	Unknown	Unknown
	chr12:49032855-49032855	-	TGCTGT	c.11850G>A	p.Q3950=	0.0706	340	KMT2D	nonframeshift insertion	.	.	Unknown	Unknown
	chr12:49032855-49032855	-	TGCTGT	c.11850G>A	p.Q3953_Q3954dup	0.0706	340	KMT2D	nonframeshift insertion	.	.	Unknown	Unknown
	chr12:49032862-49032862	A	T	c.11843T>A	p.L3948H	0.0534	281	KMT2D	nonsynonymous SNV	.	.	Unknown	Unknown
	chr12:49032859-49032859	T	A	c.11846A>T	p.Q3949L	0.0327	306	KMT2D	nonsynonymous SNV	.	.	Unknown	Unknown
	chr17:31169983-31169983	A	C	c.572A>C	p.K191T	0.0292	171	NF1	nonsynonymous SNV	.	Uncertain_significance	Unknown	Unknown
	chr17:31169980-31169980	T	A	c.569T>A	p.L190*	0.0222	180	NF1	stopgain	.	.	Likely Loss-of-function	Likely Oncogenic
CUP#154	chr1:120069404-120069404	C	T	c.3G>A	p.M1?	0.1577	279	NOTCH2	startloss	rs56159748	.	Likely Loss-of-function	Likely Oncogenic
CUP#156	chr12:49032988-49032988	-	GCT	c.11717T>A	p.L3906Q	0.3327	526	KMT2D	nonframeshift insertion	rs944680171	Uncertain_significance	Unknown	Unknown
	chr12:49032988-49032988	-	GCT	c.11717T>A	p.Q3905dup	0.3327	526	KMT2D	nonframeshift insertion	rs944680171	Uncertain_significance	Unknown	Unknown
	chr12:49032988-49032988	A	T	c.11717T>A	p.L3906Q	0.0263	495	KMT2D	nonsynonymous SNV	.	.	Unknown	Unknown
	chr12:49032988-49032988	A	T	c.11717T>A	p.Q3905dup	0.0263	495	KMT2D	nonsynonymous SNV	.	.	Unknown	Unknown
CUP#157	chr12:49051787-49051787	G	C	c.1896C>G	p.D632E	0.024	125	KMT2D	nonsynonymous SNV	rs559716109	.	Unknown	Unknown
CUP#162	chr17:31169983-31169983	A	C	c.572A>C	p.K191T	0.0468	171	NF1	nonsynonymous SNV	.	Uncertain_significance	Unknown	Unknown
CUP#163	chr17:31169983-31169983	A	C	c.572A>C	p.K191Nfs*10	0.0687	131	NF1	nonsynonymous SNV	.	Uncertain_significance	Likely Loss-of-function	Likely Oncogenic
	chr17:31169983-31169983	A	C	c.572A>C	p.K191T	0.0687	131	NF1	nonsynonymous SNV	.	Uncertain_significance	Unknown	Unknown
	chr17:31230305-31230305	-	C	.	p.T1013Hfs*8	0.0223	224	NF1	frameshift insertion	.	.	Likely Loss-of-function	Likely Oncogenic
	chr17:31169983-31169983	-	C	c.572A>C	p.K191Nfs*10	0.0217	184	NF1	frameshift insertion	.	.	Likely Loss-of-function	Likely Oncogenic
	chr17:31169983-31169983	-	C	c.572A>C	p.K191T	0.0217	184	NF1	frameshift insertion	.	.	Unknown	Unknown
	chr1:119997045-119997045	T	A	c.703A>T	p.T235S	0.044	364	NOTCH2	nonsynonymous SNV	rs200464440	.	Unknown	Likely Oncogenic
CUP#164	chr17:31169983-31169983	A	C	c.572A>C	p.K191T	0.0287	244	NF1	nonsynonymous SNV	.	Uncertain_significance	Unknown	Unknown
CUP#165	chr17:31169983-31169983	A	C	c.572A>C	p.K191T	0.0465	129	NF1	nonsynonymous SNV	.	Uncertain_significance	Unknown	Unknown
CUP#166	chr17:31169983-31169983	A	C	c.572A>C	p.K191T	0.026	154	NF1	nonsynonymous SNV	.	Uncertain_significance	Unknown	Unknown
